# Supplementary material for: Genome-Wide Homozygosity Patterns and Evidence for Selection in a Set of European and Near Eastern Horse Breeds
Source: Genes (Basel). 2019 Jun 28;10(7):491. doi: 10.3390/genes10070491 (PMC6679042; doi:10.3390/genes10070491)
Supplement: Supplementary file 1 [file genes-10-00491-s001.zip]

Archive with 7 entries (7 files):
- Supplementary_file1.doc
- Supplementary_file2.docx
- Supplementary_file3.docx
- Supplementary_file4.doc
- supplementary_file5.docx
- supplementary_file6.doc
- supplementary_file7.docx
